# Supplementary material for: The Impact of Obesity on the Left Atrium and Arrhythmia Recurrence in Patients with Atrial Fibrillation Undergoing Ablation
Source: J Clin Med. 2025 Oct 5;14(19):7043. doi: 10.3390/jcm14197043 (PMC12524957; doi:10.3390/jcm14197043)
Supplement: Supplementary file 1 [file jcm-14-07043-s001.zip]

Archive with 1 entries (1 files):
- jcm-3884694-supplementary.pdf
